# Supplementary material for: Muscle synergies are shared across fundamental subtasks in complex movements of skateboarding
Source: Sci Rep. 2024 Jun 4;14:12860. doi: 10.1038/s41598-024-63640-5 (PMC11150461; doi:10.1038/s41598-024-63640-5)
Supplement: Supplementary file 2 — Supplementary Information 2. [file 41598_2024_63640_MOESM2_ESM.zip]

Archive with 3 entries (3 files):
- video/360flip_SciRep.mp4
- video/Kickflip_SciRep.mp4
- video/ollie_SciRep.mp4
